# Supplementary material for: Efficiency of Orthodontic Adhesives: Influence of Saliva and Shear Direction—In Vitro Study
Source: J Funct Biomater. 2026 Feb 11;17(2):89. doi: 10.3390/jfb17020089 (PMC12941484; doi:10.3390/jfb17020089)
Supplement: Supplementary file 1 [file jfb-17-00089-s001.zip]

Archive with 1 entries (1 files):
- jfb-4083224-supplementary.pdf
